# Supplementary material for: Indicators for Reproductive Violence: A Systematized Review to Develop a Multilevel Measurement Framework
Source: Stud Fam Plann. 2025 Jun 20;56(3):642–54. doi: 10.1111/sifp.70021 (PMC12501698; doi:10.1111/sifp.70021)
Supplement: Supplementary file 1 — Supplement Information [file SIFP-56-642-s001.xlsx]

## Sheet: Internal guide
Measuring Reproductive Violence: Matrix of Recommended Indicators and Sources
	Individual=A				Institutional=B				Policy
Form of RV	Indicator	Source	Performance Data	Comments	Indicator	Source	Performance	Comments	Indicator	Source	Performance	Comments
Forced pregnancy
Forced pregnancy	A1a, 2a
Pregnancy coercion	A1a, 2a
Restricting access to contraceptives	A1b, 2b, 3c				B1aiii1, E1a
Contraception sabotage	A1c, 2c
Quid-pro-quo for family planning services					B1aii
Denying family planning counseling					B1aiii2
Policing of family planning use					B1aiii3
Forced sterilization
Forced or incentivized sterilization					B1aiv1
Forced abortion/contraception
Forced contraception					B1ai
Forced abortion	A1d, 2d				B1bi, D2a
Abortion coercion	A1d, 2d				B1bi1, D2a
Coercion to use contraception	A1e, 2h				D2a
Restricting access to infertility treatment	A1f, 2i				B1av
Abortion denial
Policing of abortion utilization	A3a				B1biii4, D1b
Stigmatization of a person because of their reproductive decisions	A3b				E1b
Restricting access to abortion services	A3c				B1biii1, B1biii2, E1a
Quid-pro-quo for abortion services					B1bii
Denying a referral to an abortion provider					B1biii3
Targeting of providers who provide abortion and/or who support self-managed abortion					D1a
Lack or access or restricted access for SRH services
Restricting access to family planning					d2b
Lack of SRH services in settings with health care services					c1c
Targeting of people for other legal infringements (e.g., illegal sex work, drug use, or undocumented immigration status) when they access family planning or abortion services					D1c
Denial of reproductive health education
Restricting access to reproductive health education					C1b
Providing biased reproductive health education					C1b
Rights around the decision or ability to parent
Denying access to education based on reproductive decisions					C1a

## Sheet: Recommended Indicators
A1 Measurement Framework for Reproductive Violence
Validity key: Green = Strong validity data, adequate to strong validation in 2 or more LMIC contexts Yellow = Some validity data, adequate to strong validation in at least one context Red = None, no data on validity or reliability available
	Interpersonal							Community							Institutional							Law and Policy
Form of Reproductive Violence	Indicator	Type	Perpetrator	Source	Recommended Mode of Data Collection	Recommended Population	Validity	Indicator	Type	Perpetrator	Source	Recommended Mode of Data Collection	Recommended Population	Validity	Indicator	Type	Perpetrator	Source	Recommended Mode of Data Collection	Recommended Population	Validity	Indicator	Source	Recommended Mode of Data Collection
Pregnancy-promoting RV: Pregnancy coercion or denial of desired abortion, contraception, or sterilization	Adapted Reproductive Coercion Scale (RCS)	Scale	Male partner or in-laws	Silverman et al., 2019	Health facility-based survey; Household survey	Women of reproductive age	Strong	Adolescent Sexual and Reproductive Health Stigma Scale	Scale	Community members	Hall et al., 2018	Household survey	Adolescent and young women	Some	Sexual health services for students operated by nurses within or near schools	Item	Not applicable	Elliott et al., 2013	School-based survey	School staff and students	None	The policy or law bans abortion or bans self-managed abortion	Skuster, P. et al	Law & Policy Review
											Bayrakceken, 2021				Had to go outside state for sterilization services	Item	Not applicable	Nandi et al., 2018	Household survey	Women of reproductive age	None	The policy or law bans contraceptive products (modern methods)	Mello, M. et al	Law & Policy Review
				Silverman et al., 2020				Perceived community-attitudes to contraceptive use scale	Scale	Community members	Blodgett et al., 2018	Household survey	Women of reproductive age	None	Indicators on denial or stimitization of contraceptives due to "negative" behaviors	Scale	Health facility providers		Health facility-based survey, household survey, or survey of incarcerated women	Women of reproductive age	None	The policy or law incentivizes childbearing through financial or other benefits		Law & Policy Review
	Stopped you from using a method to prevent pregnancy when you wanted to use one?	Item	Male partner or in-laws	Upadhyay et al.,2014	Health facility-based survey; Household survey	Women of reproductive age	Some	Perceived community-norms to contraceptive use	Scale	Community members	Uysal, et al., under review	Household survey	Women of reproductive age	None	Not willing to provide abortion counseling and care because believe women make unjustified requests for safe abortion counseling and care	Item	Health facility providers	Fekadu et al., 2022	Health facility-based survey	Abortion providers	None	The policy or law does not allow subsidies or government funding for certain methods of contraceptives	Lee, S. et al	Law & Policy Review
				Fernandes et al., 2019				Contraceptive use stigma (CUS) scale	Scale	Community members	Makenzius et al., 2019	Household survey	Women of reproductive age	Strong	Not willing to provide abortion because believe abortion is a sin	Item	Health facility providers	Fekadu et al., 2023	Health facility-based survey	Abortion providers	None	The policy or law does not include contraceptive sabotage (such as stealthing) as a violation of sexual consent.	Chesser, B. et al	Law & Policy Review
	Messed with or made it difficult to use a method to prevent pregnancy when you wanted to use one?	Item	Male partner or in-laws	Upadhyay et al.,2014	Health facility-based survey; Household survey	Women of reproductive age	Some				Meurice et al., 2021				Hypothetical Objectors Scale	Scale	Health facility providers	Awoonor-Williams., 2017	Health facility-based survey	Abortion providers	None	The policy or law allows incentives to be provided to providers for offering certain methods over others		Law & Policy Review
				Fernandes et al., 2019				Stigmatizing Attitudes, Beliefs and Actions (SABA) Scale	Scale	Community members	Shellenberg et al., 2014	Household survey	Women of reproductive age	Strong	Self-identified Objectors Scale	Scale	Health facility providers	Awoonor-Williams., 2017	Health facility-based survey	Abortion providers	None	The policy or law includes legal ramifications if a person has or seeks an abortion		Law & Policy Review
	Refuse to pay for birth control because they want or desire you to become pregnant?	Item	Male partner or in-laws	Sutherland et al., 2015	Health facility-based survey; Household survey	Women of reproductive age	None				Makenzius et al., 2019				Ever denied abortion care to patients	Item	Health facility providers	Puri et al., 2018	Health facility-based survey	Abortion providers	None	The policy or law creates barriers of travel, cost, age, or third-party permissions to abortion services to limit their availability		Law & Policy Review
	Threatened to take birth control away?	Item	Male partner or in-laws	Dasari et al., 2015	Health facility-based survey; Household survey	Women of reproductive age	None	Indicators on antiabortion harassment based on Jones and Kooistra, 2011 and Foster et al, 2012	Item	Protesters	Jones & Kooistra, 2011	Health facility-based survey	Health facility providers and women seeking abortion	None	How often they currently deny care by reason (religious and moral beliefs; high gestational age; contraindications; bulky uterus; lack of skilled service provider, surgical abortion services, or medication; inability to pay service fee; lack of previous children; sex selective abortion or lack of valid reason for abortion).	Item	Health facility providers	Puri et al., 2018	Health facility-based survey	Abortion providers	None	The law or policy allows incentitves to be provided to health providers to not provide abortions or abortion related services		Law & Policy Review
	Made you have sex without a condom so you would get pregnant?	Item	Male partner	Sutherland et al., 2015	Health facility-based survey; Household survey	Women of reproductive age	Some								How many were denied abortion service for any reason	Item	Health facility providers	Puri et al., 2018	Health facility-based survey	Abortion providers	None	The policy or law prohibits referrals to abortion services for pregnant people at primary or other health clinics		Law & Policy Review
				Hill et al., 2019											Agree that colleagues resist provision on the basis of personal beliefs about acceptable reasons for abortion	Item	Health facility providers	Bennett et al., 2020	Health facility-based survey	Abortion providers	None	The policy or law only permits abortion care to be provided for certain conditions (saving the pregnant person's life, rape or incest, fetal conditions, etc).	Lavelanet, A. et al	Law & Policy Review
				Kazmerski et al., 2015											Agree that colleagues resist provision on the basis of personal beliefs about reasonable gestational age limit	Item	Health facility providers	Bennett et al., 2020	Health facility-based survey	Abortion providers	None	The policy or law places restrictions on the types of health care professionals that are permitted to provide abortion care	Skuster, P. et al	Law & Policy Review
				Clark et al., 2014											If and from whom they had experienced opposition (e.g., maternal-fetal medicine faculty, nursing staff etc.)	Item	Health facility providers	Bennett et al., 2020	Health facility-based survey	Abortion providers	None	The policy or law requires that the pregnant person provide a permissible reason for seeking an abortion before providing care	Skuster, P. et al	Law & Policy Review
				Willie et al., 2017											Colleagues created barriers to abortion care by not participating in procedures	Item	Health facility providers	Bennett et al., 2020	Health facility-based survey	Abortion providers	None	The policy or law only permits abortion care to be provided at certain facilities (such as only hospitals)	Skuster, P. et al	Law & Policy Review
				Holliday et al., 2017											Colleagues created barriers to abortion care by not cooperating with procedures	Item	Health facility providers	Bennett et al., 2020	Health facility-based survey	Abortion providers	None	The law or policy includes punishment for health providers who provide abortions, abortion counseling, and/or post-abortion care	Skuster, P. et al	Law & Policy Review
				Dimenstein et al., 2021											A woman who has had an intentional abortion cannot be trusted (unsure, agree, or strongly agree)	Item	Health facility providers	Fekadu et al., 2022	Health facility-based survey	Abortion providers	None	The policy or law does not include/allow for family planning counseling for marginalized groups, such as LGBTQ+, adolescents, unmarried persons		Law & Policy Review
				Steinberg et al., 2016											A woman who has an abortion is committing a sin (unsure, agree, or strongly agree)	Item	Health facility providers	Fekadu et al., 2022	Health facility-based survey	Abortion providers	None	The law or policy does not require a "full suite" of health services to be provided in health care facilities, or prohibits any or all SRH services from being provided.		Law & Policy Review
				Miller et al., 2010											Dispense without moral objection	Item	Pharmacists	Davidson et al., 2010	Health facility-based survey	Pharmacist	None	The policy or law includes legal ramifications if a person suffers a miscarriage or stillbirth	Paltrow, L, et al	Law & Policy Review
				McCauley et al., 2016											Dispense but morally object	Item	Pharmacists	Davidson et al., 2010	Health facility-based survey	Pharmacist	None	The law or policy allows incentives to be provided to clients for receiving particular family planning services		Law & Policy Review
	Pressured you to keep a pregnancy that you wanted to end or tried to stop you from having an abortion?	Item	Male partner or in-laws	Pearson et al., 2024	Health facility-based survey; Household survey	Women of reproductive age	Strong								Refuse to dispense on moral grounds but transfer to another pharmacist	Item	Pharmacists	Davidson et al., 2010	Health facility-based survey	Pharmacist	None	The law of policy requires extensive questioning and personal information before granting access to family planning or abortion services		Law & Policy Review
															Refuse to dispense on moral grounds and refuse to transfer	Item	Pharmacists	Davidson et al., 2010	Health facility-based survey	Pharmacist	None
	Did not permit you to use contraceptives or told you not to use contraceptives?	Item	Male partner or in-laws	Silverman et al., 2019	Health facility-based survey; Household survey	Women of reproductive age	Some								I felt scolded because of my age	Item	Health facility providers	Walker et al.,2021	Health facility-based survey	Women seeking reproductive health services	None
	Hurt you physically because you did not agree to get pregnant	Item	Male partner or in-laws	Clark et al., 2014	Health facility-based survey; Household survey	Women of reproductive age	Some								The provider made me feel uncomfortable because of my sex life (e.g., when I started having sex, my sexual preferences, the number of partners I have, the number of children I have)	Item	Health facility providers	Walker et al.,2021	Health facility-based survey	Women seeking reproductive health services	None
				Sutherland et al., 2015											Anytime during the discussion with the health provider, did you feel that he/she is pressurizing you to select a particular family planning method?	Item	Health facility providers	Dey et al.,2021	Health facility-based survey	Women seeking reproductive health services	None
				Willie et al., 2017											Who made the final decision about the current family planning method you use	Item	Health facility providers	Mahendra et al., 2019	Health facility-based survey	Women seeking reproductive health services	None
				Miller et al., 2010											Would decline sterilization if the patients’ husbands were not in agreement	Item	Health facility providers	Arora et al., 2018	Health facility-based survey	Health facility providers	None
				Steinberg et al., 2016											Made the choice to use or not use family planning voluntarily	Item	Health facility providers	Senderowicz et al., 2020	Health facility-based survey	Female family planning clients	None
				Hill et al., 2019											Were not offered incentives to use/not use a method	Item	Health facility providers	Senderowicz et al., 2020	Health facility-based survey	Female family planning clients	None
				McCauley et al., 2016											Are not using their method against their will	Item	Health facility providers	Senderowicz et al., 2020	Health facility-based survey	Female family planning clients	None
	Lied about or refused to pull out and ejaculated inside to try to get you pregnant	Item	Male partner	Dimenstein et al., 2021	Health facility-based survey; Household survey	Women of reproductive age	None								Not met provider refusal to discontinuation/removal.	Item	Health facility providers	Senderowicz et al., 2020	Health facility-based survey	Female family planning clients	None
	Male self-reported reproductive coercion items based on Dimenstein et al. 2022 and Silverman et al., under development	Scale	Self-reported male partner	Dimenstein et al., 2022	Health facility-based survey; Household survey	Men	None								The client’s preferred method was in stock, but provider would not offer it	Item	Health facility providers	Walker et al.,2021	Health facility-based survey	Female family planning clients	None
	Attitudes justifying reproductive coercion	Scale	Self	Uysal et al., under development (b)	Health facility-based survey; Household survey	Women and men	Some								At least one method was in stock, but the provider would not offer it	Item	Health facility providers	Walker et al.,2021	Health facility-based survey	Female family planning clients	None
	Individual Level Abortion Stigma Scale	Scale	Self/ Personal Relationships	Makleff et al., 2019	Health facility-based survey	Women of reproductive age	Some								During the contraception consultation, I was able to give my opinion about what I needed	Item	Health facility providers	Walker et al.,2021	Health facility-based survey	Female family planning clients	None
															I had the opportunity to participate in the selection of a method	Item	Health facility providers	Walker et al.,2021	Health facility-based survey	Female family planning clients	None
															Adolescent contraceptive decision-making scale, autonomy in health care sub-scale indicator 1: I meet with my health care provider on my own (i.e. without my parent/guardian or patner in the room)	Item	Health facility providers	Walker et al.,2021	Health facility-based survey	Female family planning clients	None
															Do you conscientiously object to taking care of a woman with complications after an abortion (i.e., postabortion care)?	Item	Health facility providers	Harris et al., 2016	Health facility-based survey	Health facility providers	None
															Do you know any clinicians who are trained in abortions and who don't provide abortions because of their moral or religious beliefs?	Item	Health facility providers	Harris et al., 2016	Health facility-based survey	Health facility providers	None
															Do you know any clinicians who are trained in abortions and who refuse to provide abortions in one health facility, but provide them in another facility?	Item	Health facility providers	Harris et al., 2016	Health facility-based survey	Health facility providers	None
															Among objectors, notified supervisor of their objection	Item	Health facility providers	Frank 2011	Health facility-based survey	Abortion providers	None
															Believe that a physician with an objection is obligated to disclose the objection to colleagues	Item	Health facility providers	Frank 2011	Health facility-based survey	Abortion providers	None
															Believe that a physician with an objection is obligated to disclose the objection to patients	Item	Health facility providers	Frank 2011	Health facility-based survey	Abortion providers	None
															Believe that a physician with an objection is obligated to refer patients	Item	Health facility providers	Frank 2011	Health facility-based survey	Abortion providers	None
															Denied appointment for abortion services	Item	Health facility providers, staff, or schedulers	Frank 2011	Health facility-based survey	Women seeking abortion services	None
															Have you ever been selected for an abortion-related training but not participated? Why not?	Item	Health facility providers	Harris et al., 2016	Health facility-based survey	Health facility providers	None
															Do you know any clinicians who are trained in abortions and who charge clients money besides what the facility charges to provide abortion?	Item	Health facility providers	Harris et al., 2016	Health facility-based survey	Health facility providers	None
															Reported feeling judged by staff, providers, or other clients while obtaining abortion services	Item	Health facility providers	Makleff et al., 2019	Health facility-based survey	Women seeking abortion	None
Pregnancy-preventing RV: Coerced abortion, contraception, or sterilization	Pressured you to end a pregnancy when you did not want to end it?	Item	Male partner or in-laws	Pearson et al., 2024	Health facility-based survey; Household survey	Women of reproductive age	None	Indicators on perceived social norms coercing abortion, contraceptives or sterilization from community members	Scale	Community members		Household survey	Women of reproductive age	None	The provider pressured me to use the contraceptive method they wanted me to use	Item	Health facility provider	Walker et al.,2021	Health facility-based survey	Female family planning clients	None	The policy or law provides incentives for people to undergo sterilization procedures, or establishes required criteria that would mandate sterilization, including disability status, sexuality or gender identity, racial/ethnic group, and/or incarceration	Lowik, A.J.	Law & Policy Review
															So, in your opinion, did the health worker force you to continue [uptaking FP] or not?	Item	Health facility provider	Senderowicz., 2019	Health facility-based survey	Female family planning clients	None		Iemelianenko, V. et al	Law & Policy Review
	Forced or pressured you to use a family planning method even though you did not want to?	Item	Male partner or in-laws	Pearson et al., 2024	Health facility-based survey; Household survey	Women of reproductive age	None								But when you went to get it [the implant] taken out and they refused, how did you take that?	Item	Health facility provider	Senderowicz., 2019	Health facility-based survey	Female family planning clients	None	The policy or law requires a pregnancy to be aborted under certain conditions including number of children already had, demographic characteristics of the pregnant person, etc.	Rigdon, S.	Law & Policy Review
	Indicator on coerced gender-based sex selection (GBSS) based on Sattar et al., 2020	Item	Male partner or in-laws	Sattar et al., 2020	Health facility-based survey; Household survey	Women of reproductive age	None								They obligated you to get the implant?	Item	Health facility provider	Senderowicz., 2019	Health facility-based survey	Female family planning clients	None	The policy or law allows incentives to be provided to a pregnant person if they receive an abortion		Law & Policy Review
															In favor of court-ordered contraception for women with a history of illicit drug abuse	Item	Health facility provider	Abel & Kruger, 2002	Health facility-based survey	Health facility providers	None	The policy or law allows incentives to be offered to a person who uses contraceptives	Senderowicz, L.	Law & Policy Review
															In favor of court-ordered contraception for women with a history of alcohol abuse	Item	Health facility provider	Abel & Kruger, 2002	Health facility-based survey	Health facility providers	None	The policy or law requires family planning to be used after a certain number of children		Law & Policy Review
															Have you been forced or pressured to undergo sterilization?	Item	Health facility provider	Kendall and Albert, 2015	Household survey or survey of incarcerated women	Women of reproductive age	None
															Items about how [they] were forced or pressured to accept a contraceptive method, including sterilization, and why	Item	Health facility provider	Kendall and Albert, 2015	Health facility-based survey, Household survey, or survey of incarcerated women	Women of reproductive age	None
Legal and social liabilities of pregnancy and parenthood	Total Parenting Norms and Stigma Scale	Scale	Family members	Rice et al., 2017	Household survey	Adolescent and young women	Some	Adolescent Sexual and Reproductive Health Stigma Scale	Scale	Community members	Hall et al., 2018	Household survey	Adolescent and young women	Some	Indicators on mandated reporting or criminalization of “negative” behaviors during pregnancy by medical providers phrased as norms or behaviors based on Abel & Kruger, 2002	Scale	Health facility provider	Abel & Kruger, 2002	Health facility-based survey	Women of reproductive age and health facility providers	None	The law or policy requires third-party permissions and/or restricts access due to age, marital status, or sexuality		Law & Policy Review
	Parents thought pregnancy was a big mistake	Item	Parents	Wiemann et al.,2005	Household survey	Pregnant women	None				Bayrakceken, 2021				Teachers thought pregnancy was a big mistake	Item	Teachers	Wiemann et al.,2005	Household survey	Pregnant women	None	The policy or law bans the use of infertility treatment or bans the use of insurance to pay for treatment under certain conditions for for certain populations, including LGBTQ+, adolescents, unmarried		Law & Policy Review
	Afraid to tell parents about pregnancy	Item	Parents	Wiemann et al.,2005	Household survey	Pregnant women	None	Total Parenting Norms and Stigma Scale	Scale	Community members	Rice et al., 2017	Household survey	Adolescent and young women	Some								The policy or law requires family planning to be used after a certain number of children		Law & Policy Review
